# Supplementary material for: ScRNAbox: empowering single-cell RNA sequencing on high performance computing systems
Source: BMC Bioinformatics. 2024 Oct 1;25:319. doi: 10.1186/s12859-024-05935-y (PMC11443813; doi:10.1186/s12859-024-05935-y)
Supplement: Supplementary file 2 — Supplementary Material 2 [file 12859_2024_5935_MOESM2_ESM.xlsx]

## Sheet: Table S2
Table S2. Differentially expressed genes (DEG) across cell types identified in the midbrain dataset using MAST. DEGs with p-value < 0.05 and log2 fold-change > 1.00 are shown. Results from each cell type are shown in their respective tab.

## Sheet: All cells
gene	p_val	avg_log2FC	p_val_adj
AC074327.1	0	-1.38307	0
AL359091.1	0	1.16039	0
CHI3L1	0	-1.08106	0
HSPA1A	0	-1.13612	0
MOBP	0	1.1274	0
NEAT1	0	-1.23703	0
HS3ST4	9.25208e-269	-1.17201	2.86981e-264

## Sheet: Astrocytes
gene	p_val	avg_log2FC	p_val_adj
NEAT1	0	-1.47976	0
SLC5A3	7.2558e-282	-1.52916	2.2506e-277
RANBP3L	2.35147e-213	-1.22698	7.29379e-209
PFKP	5.94207e-195	-1.1029	1.84311e-190
MRPS6	1.70138e-191	-1.18	5.27733e-187
COL27A1	8.03746e-189	-1.12445	2.49306e-184
SLC38A2	6.77951e-173	-1.02831	2.10287e-168
CHI3L1	4.49162e-167	-1.80206	1.39321e-162
SMTN	1.06599e-148	-1.30328	3.30648e-144
CLIP2	1.84655e-131	-1.03066	5.72764e-127
SPARC	1.34344e-130	-1.04851	4.16707e-126
ATRNL1	5.87163e-103	-1.10527	1.82126e-98
KCNE4	2.02853e-99	-1.04074	6.2921e-95
ST6GAL1	2.23089e-96	-1.0456	6.91978e-92
LINC00499	5.41822e-53	-1.07754	1.68062e-48
ADGRV1	9.1822e-47	1.50965	2.84813e-42
IL1RAPL1	1.49263e-31	1.19075	4.62984e-27

## Sheet: DaN
gene	p_val	avg_log2FC	p_val_adj
PLCG2	1.51125e-10	-1.52631	4.68759e-06
AC120193.1	2.47071e-10	-1.614	7.66363e-06
AC110023.1	2.53199e-10	-1.64953	7.85374e-06
TRPC5	3.12881e-10	-1.44658	9.70494e-06
AC091078.1	3.32288e-10	-1.31522	1.03069e-05
CDH4	3.00606e-09	-1.78998	9.32421e-05
MIR99AHG	4.21076e-08	-1.07586	0.00130609
IQCJ-SCHIP1	4.66731e-08	-1.31281	0.00144771
CRYM	5.00883e-08	1.14893	0.00155364
LINC01876	5.62743e-08	-1.40406	0.00174552
GAD1	6.03029e-08	1.37896	0.00187047
MCTP2	6.11752e-08	1.90877	0.00189753
WIF1	6.52196e-08	1.35864	0.00202298
ADGRL2	8.20269e-08	-1.86363	0.00254431
KCNC2	8.86739e-08	1.53003	0.00275049
NCAM2	9.99307e-08	-1.65036	0.00309965
LINC01322	1.20158e-07	-1.38633	0.00372706
PLCXD3	1.50528e-07	-1.16205	0.00466908
GPC6	1.71093e-07	-1.85554	0.00530695
LARGE1	2.07503e-07	-1.01101	0.00643633
RSU1	2.2565e-07	1.96888	0.0069992
MEGF11	2.74939e-07	2.15441	0.00852807
SV2C	3.45982e-07	1.54667	0.0107317
MYRIP	3.49016e-07	-1.1445	0.0108258
CNTNAP3	3.64785e-07	1.1544	0.0113149
PBX3	3.66969e-07	-1.24283	0.0113827
HDC	4.4685e-07	3.41258	0.0138604
KCNAB1	4.87046e-07	-1.05652	0.0151072
CACHD1	5.28916e-07	1.3925	0.0164059
NEK10	6.02733e-07	1.56035	0.0186956
MAOB	6.12163e-07	1.53105	0.0189881
NRG1	6.17823e-07	-1.55586	0.0191636
RERG	8.20391e-07	1.42404	0.0254469
SLIT2	1.07076e-06	-1.1656	0.0332129
GRIN2A	1.14023e-06	-1.44143	0.0353676
SYT6	1.16776e-06	1.17086	0.0362215
NEGR1	1.22899e-06	-1.31316	0.0381207
HS6ST2	1.32798e-06	-1.06845	0.0411913
GPC5	1.48939e-06	-2.19226	0.0461977
MID1	1.81597e-06	-1.16483	0.0563277
SYN3	1.89224e-06	1.34867	0.0586936
CDH10	2.44413e-06	-1.10396	0.075812
SLC8A1	2.63836e-06	-1.01705	0.0818366
PBX1	3.30636e-06	-1.12435	0.102557
IL1RAPL2	3.91216e-06	1.93877	0.121347
MAML2	5.17612e-06	1.29619	0.160553
NEB	5.38123e-06	1.77189	0.166915
TH	5.5734e-06	-1.554	0.172876
CLSTN2	5.88134e-06	-1.11509	0.182427
LYPD6	6.69515e-06	1.05797	0.20767
EPHA6	6.96469e-06	-1.44929	0.216031
SLC26A4	7.83935e-06	1.29207	0.243161
EPHA4	9.05066e-06	1.3111	0.280734
GULP1	9.1317e-06	1.35588	0.283247
FOXP2	9.40746e-06	-1.17526	0.291801
ZFHX3	9.76752e-06	-1.0499	0.302969
XYLT1	1.25101e-05	-1.00956	0.388038
EPHA7	1.36056e-05	1.19581	0.422017
ITPR2	1.50145e-05	1.45545	0.465719
SV2B	1.53282e-05	-1.03269	0.475449
MIR181A1HG	1.55871e-05	1.35186	0.483482
MAML3	1.77172e-05	1.35982	0.549551
TOX3	2.33268e-05	-1.11195	0.723551
ATP8A1	2.63825e-05	1.08791	0.818332
APCDD1	2.66694e-05	1.08077	0.827231
PPP1R1C	3.74588e-05	1.17959	1
KLHL4	4.41924e-05	1.17788	1
SNTG1	6.14615e-05	-1.14436	1
EBF1	6.70184e-05	-1.42828	1
AC109466.1	6.83671e-05	-1.29767	1
FRAS1	7.53003e-05	1.60941	1
QRFPR	0.000101787	1.21046	1
RFX4	0.000110693	1.23117	1
NFIA	0.00011092	-1.18563	1
CA10	0.000116596	1.06344	1
PLEKHA5	0.000139428	1.0899	1
CADPS2	0.000166763	-1.23958	1
NECAB1	0.000196684	1.06999	1
GUCY1A2	0.000289157	1.05897	1
PARD3B	0.000300478	-1.24273	1
CSMD1	0.000314679	-1.00549	1
PCDH7	0.000348073	-1.0061	1
SYTL2	0.000408819	1.67008	1
SNTG2	0.000490249	-1.52544	1
C8orf34	0.000635626	1.02733	1
SLC2A13	0.000732071	1.16581	1
FSTL5	0.00095401	1.48101	1
SYT1	0.000988499	1.02079	1
ERBB4	0.00105738	-1.47431	1
PDZRN4	0.00109175	-1.25404	1
PLCL1	0.00141914	1.01931	1
GRM1	0.00165963	-1.20542	1
HTR2C	0.00176823	-1.27549	1
PRKD1	0.00206357	1.09813	1
LRRC4C	0.00216195	1.05189	1
ADARB2	0.0023499	-1.00484	1
LINC01470	0.00254366	1.58713	1
SLC35F4	0.00268793	-1.15973	1
AC233296.1	0.00277376	1.01146	1
AC104248.1	0.00387495	-1.22613	1
FAM19A1	0.00401017	-1.72677	1
RORB	0.00478219	1.0505	1
DACH1	0.0060931	1.19508	1
AC104389.4	0.00690847	1.38677	1
CNTN5	0.00708906	1.00544	1
ASIC2	0.0105949	1.09774	1
GPM6A	0.0106374	1.02336	1
HCRT	0.0108405	2.24866	1
RERGL	0.0133559	2.59826	1
NDST4	0.0352053	-1.00296	1
TRIM5	0.0389136	1.39939	1

## Sheet: Endothelial cells
gene	p_val	avg_log2FC	p_val_adj
HSPA1A	1.16047e-128	-2.01876	3.59954e-124
HSP90AA1	7.20023e-122	-1.39913	2.23337e-117
HSPH1	5.67466e-95	-1.37442	1.76017e-90
THSD4	6.91039e-83	1.38362	2.14347e-78
HSPA1B	2.89429e-72	-1.28134	8.97752e-68
GBP4	3.59414e-65	-1.71098	1.11483e-60
GBP2	2.7689e-58	-1.48867	8.58858e-54
PLCG2	9.24062e-57	-1.02454	2.86626e-52
CIITA	9.3021e-53	-1.06292	2.88532e-48
EDN1	2.13681e-49	1.30576	6.62795e-45
TRIM5	3.62733e-48	-1.74895	1.12513e-43
IRF1	5.96942e-48	-1.1963	1.85159e-43
ANGPT2	1.65497e-47	-1.34904	5.13338e-43
GBP1	1.81205e-45	-1.31523	5.62063e-41
HSPB1	5.52523e-45	-1.05123	1.71382e-40
CP	3.67899e-41	1.12358	1.14115e-36
SOD2	8.97593e-38	-1.26378	2.78415e-33
CXCL10	3.11142e-30	-1.092	9.651e-26
FYB1	3.04441e-29	-1.06245	9.44316e-25
AC019197.1	7.71649e-27	1.13993	2.3935e-22
BMP6	2.41523e-25	1.12651	7.49157e-21
HBB	3.56188e-08	-1.0092	0.00110482

## Sheet: Ependymal cells
gene	p_val	avg_log2FC	p_val_adj
PLCG2	8.48611e-26	-1.47898	2.63222e-21
FAM184A	5.33397e-25	1.05056	1.65449e-20
TOB1	1.44201e-24	1.15512	4.47281e-20
LMO2	2.3837e-24	1.09843	7.39378e-20
H3F3B	8.32818e-24	1.2539	2.58323e-19
TMEM163	1.04435e-22	1.29359	3.23935e-18
BAIAP2	7.61838e-22	1.14492	2.36307e-17
PPFIA2	1.32636e-21	-1.73672	4.1141e-17
BTG2	2.83293e-20	1.12628	8.78717e-16
FABP6	2.5271e-19	1.12434	7.83856e-15
PER1	5.307e-19	1.02079	1.64612e-14
DUSP1	6.07557e-19	1.06721	1.88452e-14
SATB2	2.30543e-18	-1.18635	7.15098e-14
SLC38A2	6.58037e-18	-1.04288	2.0411e-13
ZFPM2	8.49442e-18	-1.14781	2.6348e-13
ABCA13	4.62375e-16	-1.31908	1.4342e-11
JUNB	4.70484e-15	1.09442	1.45935e-10
NR4A1	4.03998e-13	1.12739	1.25312e-08
PDK4	3.44522e-11	1.09823	1.06864e-06
HSPA5	1.90181e-10	1.10872	5.89903e-06
CCSER1	5.25493e-09	1.07344	0.000162998
LINC00907	2.89482e-08	-1.24169	0.000897916
SLC14A1	4.22412e-08	1.03539	0.00131024
HSP90B1	0.000755102	1.05295	1

## Sheet: Excitatory neurons
gene	p_val	avg_log2FC	p_val_adj
MEIS2	8.73395e-104	-1.48464	2.7091e-99
CPNE4	6.0571e-80	1.32856	1.87879e-75
NXPH1	7.15391e-74	1.62183	2.219e-69
SGCZ	8.84161e-66	-1.17651	2.74249e-61
EBF1	1.58411e-61	-1.07379	4.91361e-57
RNF220	1.17292e-48	1.36104	3.63817e-44
FSTL4	1.35893e-44	1.15568	4.21514e-40
SOX5	6.2807e-42	1.10844	1.94815e-37
AC109466.1	1.90278e-33	-1.033	5.90205e-29
NTNG1	1.57162e-27	1.02549	4.87485e-23
ADAMTSL1	2.42629e-26	1.06203	7.52588e-22
RNF219-AS1	2.80295e-26	-1.028	8.69419e-22
ADARB2	2.42919e-19	1.4154	7.53486e-15

## Sheet: GABAergic neurons
gene	p_val	avg_log2FC	p_val_adj
NEGR1	1.77187e-22	-1.03561	5.496e-18
PTPRT	2.23509e-22	-1.09204	6.93281e-18
CCDC146	3.56498e-18	1.08896	1.10578e-13
KCNQ1OT1	1.00647e-17	1.04825	3.12188e-13
LINC02055	2.33053e-06	-1.05144	0.0722885

## Sheet: Inhibitory neurons
gene	p_val	avg_log2FC	p_val_adj
DLX6-AS1	1.08526e-114	1.07587	3.36626e-110
PLCG2	7.47002e-85	-1.0599	2.31705e-80
AC105402.3	2.76896e-83	-1.27782	8.58877e-79

## Sheet: Microglia
gene	p_val	avg_log2FC	p_val_adj
AC074327.1	4.04373e-142	-1.17054	1.25428e-137
CHI3L1	2.16001e-139	-1.19605	6.69993e-135
DIRC3	6.91266e-65	-1.65257	2.14417e-60
PLP1	1.93706e-55	1.33486	6.00836e-51
MOBP	8.15097e-54	1.20785	2.52827e-49
NHSL1	2.22554e-44	-1.03722	6.90317e-40
PPP2R2B	4.75313e-39	1.41364	1.47433e-34
PCDH9	1.23969e-35	1.29834	3.84526e-31
CTNNA3	2.16682e-32	1.21929	6.72105e-28
PTPRD	3.29942e-32	1.10572	1.02341e-27
IL1RAPL1	3.38437e-28	1.3737	1.04976e-23
RNF220	1.97016e-27	1.05473	6.11103e-23
MAGI2	1.15401e-26	1.05014	3.57952e-22

[truncated: 2 more sheets: Oligodendrocytes, Pericytes]
